# Supplementary material for: Chromatin Remodeling Complex SWR1 Regulates Root Development by Affecting the Accumulation of Reactive Oxygen Species (ROS)
Source: Plants (Basel). 2023 Feb 19;12(4):940. doi: 10.3390/plants12040940 (PMC9964059; doi:10.3390/plants12040940)
Supplement: Supplementary file 1 [file plants-12-00940-s001.zip]

Archive with 4 entries (4 files):
- Supplementary Table S1.xlsx
- Supplementary Table S2.xlsx
- Supplementary Table S3.xlsx
- Supplementary Figure S1.tiff
