# Supplementary material for: Chromatin Remodeling Complex SWR1 Regulates Root Development by Affecting the Accumulation of Reactive Oxygen Species (ROS)
Source: Plants (Basel). 2023 Feb 19;12(4):940. doi: 10.3390/plants12040940 (PMC9964059; doi:10.3390/plants12040940)
Supplement: Supplementary file 1 [file plants-12-00940-s001.zip › Supplementary Table S1.xlsx]

## Sheet: Sheet1
Table S1. Statistics of sequence mapped with reference genome
Sample	Total reads	Total mapped reads	Total mapped rate	Unique mapped reads	Unique mapped rate	Multiple mapping reads	Multiple mapping rate	Raw data(Gb)	Sequencing depth (×)
WT-1	6990234	6749560	0.96557	5765898	0.82485	983662	0.140719	1.05	8.88589
WT-2	7000220	6801591	0.971625	6280935	0.897248	520656	0.0743771	1.05	8.89858
WT-3	8015668	7793865	0.972329	7043786	0.878752	750079	0.0935766	1.2	10.1894
arp6-1	12754474	12226878	0.958634	10451855	0.819466	1775023	0.139169	1.91	16.2133
arp6-2	7883320	7601266	0.964221	6712357	0.851463	888909	0.112758	1.18	10.0212
arp6-3	6852690	6593481	0.962174	5793083	0.845374	800398	0.116801	1.03	8.71105
hta8 hta9 hta11-1	6780334	6524719	0.962301	5703954	0.84125	820765	0.121051	1.02	8.61907
hta8 hta9 hta11-2	6733978	6485381	0.963083	5663151	0.840982	822230	0.122102	1.01	8.56014
hta8 hta9 hta11-3	7993098	7671278	0.959738	6691548	0.837166	979730	0.122572	1.2	10.1607
pie1-1	7554400	7259833	0.961007	6582448	0.87134	677385	0.0896676	1.13	9.60305
pie1-2	9332782	8956622	0.959695	8066291	0.864297	890331	0.0953982	1.4	11.8637
pie1-3	7496232	7184044	0.958354	6517480	0.869434	666564	0.0889199	1.12	9.52911
