# Supplementary material for: Chromatin Remodeling Complex SWR1 Regulates Root Development by Affecting the Accumulation of Reactive Oxygen Species (ROS)
Source: Plants (Basel). 2023 Feb 19;12(4):940. doi: 10.3390/plants12040940 (PMC9964059; doi:10.3390/plants12040940)
Supplement: Supplementary file 1 [file plants-12-00940-s001.zip › Supplementary Table S2.xlsx]

## Sheet: up-regulated genes
Table S2.DEGs of WT and H2A.Z deposition-deficient mutants
gene_short_name	FPKM Value
	WT	arp6	hta8 hta9 hta11	pie1
AT1G01140	0.759774	5.89733	2.94611	2.95508
AT1G02030	0.541109	1.2661	1.28894	1.2985
AT1G02820	0.528095	1.64204	2.00382	5.34717
AT1G03106	0.885972	43.1883	13.0972	28.8944
AT1G03340	0.988688	4.41956	5.06445	4.07406
AT1G03410	1.7173	5.47533	7.09317	8.91199
AT1G04570	0.802378	3.05613	1.74211	2.56589
AT1G04635	2.93751	10.8278	6.84717	6.35748
AT1G04880	0.733572	3.09731	7.77165	10.5747
AT1G05560	9.83901	22.1253	27.6241	20.8302
AT1G06030	0.275567	1.97751	2.06037	4.69349
AT1G06040	41.6637	87.5328	108.025	109.401
AT1G06160	0.515609	1.63464	1.77715	1.64529
AT1G08090	0.46589	1.00229	1.15565	1.11607
AT1G09180	0.75678	1.70044	1.6544	2.64546
AT1G09415	9.50757	24.5567	24.7369	21.0246
AT1G10155	0.212801	4.75261	1.04774	1.62361
AT1G11500	0.587597	3.99234	3.85485	1.93456
AT1G13448	0.957383	2.47432	3.83856	3.27903
AT1G14490	0.410103	1.27665	1.74875	2.94668
AT1G15300	2.01855	5.11808	4.24572	6.66929
AT1G15330	0.88499	5.42558	10.2112	6.53971
AT1G15772	0.467531	5.74501	3.91411	4.30393
AT1G17030	1.12663	3.98058	3.38427	3.97458
AT1G17745	1.42996	10.7826	5.93762	30.7588
AT1G18330	7.0187	26.3138	22.2373	38.3696
AT1G18835	0	6.795	12.1498	16.6273
AT1G20020	0.524514	1.12158	1.44138	1.23236
AT1G20691	0.516366	1.15398	1.43365	2.79904
AT1G21260	0.592612	1.82237	2.17964	3.15008
AT1G21460	0.158503	1.35206	1.58537	3.11508
AT1G21520	0.931398	5.37127	6.87099	9.71135
AT1G22250	0	1.03306	1.01497	1.35049
AT1G22650	1.81274	3.69397	6.06992	3.73379
AT1G22980	2.42041	6.55395	6.20521	8.39066
AT1G22990	4.43362	11.2922	13.0855	12.9678
AT1G26540	0.17	1.91615	3.12485	3.04661
AT1G26560	1.30805	2.9955	4.75895	2.78878
AT1G26570	1.17274	3.10595	2.58812	6.13538
AT1G26770	1.8148	5.88436	21.9117	5.01919
AT1G28170	0.122761	2.60026	3.65237	4.51928
AT1G29395	1.02579	2.66757	2.37117	2.17606
AT1G31760	5.71554	15.7497	14.1009	23.4315
AT1G32900	0.561341	1.52633	1.76725	1.55144
AT1G33612	0.272624	1.47965	2.05593	4.133
AT1G33790	3.0901	8.01784	16.5771	18.4137
AT1G35140	1.61207	3.43048	3.91809	4.71769
AT1G46552	0.384462	1.11143	2.37933	1.30604
AT1G47510	0.338821	1.26662	2.01766	3.80574
AT1G48100	0.612409	2.09563	1.69733	1.9469
AT1G49920	0.348385	1.03011	3.48063	3.3264
AT1G50130	0.0373093	1.14613	1.81923	2.28929
AT1G50720	0.37246	1.85397	3.02649	4.06235
AT1G51100	1.02391	2.52472	2.1754	2.97415
AT1G51670	0.262832	1.98222	6.17515	4.79659
AT1G52290	0.849462	1.8119	3.01631	2.14075
AT1G52650	0.401198	2.63617	1.99115	2.96899
AT1G52920	1.43594	3.16602	3.48135	4.68806
AT1G53540	1.03686	5.94026	3.81281	7.34429
AT1G55640	0.466437	1.01571	2.19528	1.53938
AT1G56300	4.91672	10.9465	11.7683	19.4024
AT1G58150	2.33816	6.19905	11.6595	5.20217
AT1G60630	1.45191	3.43799	3.60359	4.14837
AT1G60740	7.62707	18.6708	23.5279	31.4129
AT1G63820	1.79868	5.91846	8.93171	4.67893
AT1G64020	0.829877	2.21391	1.9322	3.39749
AT1G64110	4.54987	14.9498	29.791	16.4009
AT1G64220	6.76303	27.4416	53.8358	129.042
AT1G67328	12.2036	31.1985	45.7934	42.4034
AT1G67830	3.90155	15.9116	14.8769	11.0529
AT1G68825	9.63679	19.3014	21.7189	22.8649
AT1G69200	1.70054	3.53971	4.11433	3.43275
AT1G69880	0.800603	3.17024	5.48272	4.79633
AT1G70250	2.02659	5.07097	7.50903	10.196
AT1G70360	0.510987	3.1406	2.7669	1.5671
AT1G72070	1.75594	4.40623	3.52443	4.57714
AT1G72940	0.8146	3.15739	4.10973	4.96631
AT1G73000	1.33674	7.91298	5.8245	3.34117
AT1G73040	1.03216	5.93002	3.12261	4.60046
AT1G73700	0	2.68792	5.2556	5.03606
AT1G73890	1.6694	7.26226	4.00231	3.63902
AT1G74870	0.187597	1.36922	1.64528	2.08061
AT1G75600	0.84327	3.14792	4.66463	2.17159
AT1G76100	0.161673	1.66982	1.28272	1.02336
AT1G76230	0.194339	1.27415	1.86636	1.84781
AT1G76892	1.24403	4.94551	4.92651	3.98983
AT1G77765	1.2892	3.30475	2.58189	3.06492
AT1G77880	0	1.27821	2.55578	5.78055
AT1G78970	1.09695	3.35159	3.4986	2.41506
AT1G79360	2.63435	8.54698	9.75235	6.35001
AT1G79480	0.738076	2.26349	3.0703	1.50249
AT2G01590	0.31471	2.44691	1.36959	1.05438
AT2G01735	2.66753	5.95508	6.08327	7.07342
AT2G01750	0	4.22966	2.11193	3.70549
AT2G02250	1.20895	6.20042	2.90116	3.4012
AT2G02990	0.516883	29.36	4.83273	14.9344
AT2G04230	2.1566	6.70797	10.4918	6.24702
AT2G05520	0.946309	11.4646	2.74066	4.39147
AT2G15400	2.81132	8.53597	5.96889	9.77666
AT2G15590	0.324188	1.16934	2.65939	1.63769
AT2G18193	11.4695	28.641	25.8908	79.2435
AT2G18470	2.07668	5.16698	5.34488	5.16277
AT2G19650	0.351632	1.45169	1.71441	1.65795
AT2G20560	6.89864	25.5905	17.3326	59.376
AT2G20800	0	3.43138	50.1635	41.381
AT2G20835	0	4.32504	1.03161	6.27334
AT2G21130	10.0611	22.7256	21.7705	26.1091
AT2G21260	0.523301	4.14277	5.8298	19.2052
AT2G21320	0.761377	1.62684	2.39388	2.86886
AT2G21330	0.378947	2.33284	8.30446	8.43745
AT2G21640	1.11397	10.222	95.2863	113.001
AT2G23110	0.319331	1.25351	1.18388	2.4806
AT2G23170	1.06011	3.3768	13.7924	77.3817
AT2G23970	0.243764	6.38538	1.48879	11.1921
AT2G24820	5.76618	16.1847	12.7437	12.2442
AT2G26150	0.722573	3.13295	2.61695	24.7999
AT2G26440	0.609181	1.4418	2.67877	4.40489
AT2G26740	0.876454	10.3336	2.43555	22.0952
AT2G26870	0.586429	1.4206	5.3883	3.05784
AT2G27300	0.191162	1.69193	1.45444	2.32531
AT2G27880	0	16.4965	35.2544	64.6042
AT2G28671	4.09361	19.691	14.5463	22.4534
AT2G29180	1.6056	4.03332	4.25157	7.31499
AT2G29360	0.228889	1.9388	4.19194	1.89961
AT2G32020	5.63879	15.0232	23.4701	41.2471
AT2G32487	0	2.50301	4.36121	14.388
AT2G34330	0.70823	1.50092	2.47178	3.98357
AT2G34420	2.98487	22.3593	10.2414	6.13016
AT2G34610	3.01868	6.62533	11.405	7.89489
AT2G37100	1.04317	3.76084	2.20377	5.30084
AT2G37770	0	1.23551	3.57846	7.21056
AT2G38340	0.115699	1.04104	1.62906	2.82706
AT2G39240	0.440763	1.03032	13.1624	5.82806
AT2G39560	1.48496	3.24106	3.04549	4.04231
AT2G40100	1.07523	5.00025	4.34989	2.9472
AT2G40450	0.93273	2.61468	4.50272	8.44898
AT2G41090	1.6483	4.39264	3.71828	5.72016
AT2G41730	0.213703	15.1479	10.7116	31.6176
AT2G46620	0.839504	3.97625	5.00529	2.36686
AT2G46790	0.65739	3.24727	5.99045	9.69237
AT2G46840	0.236816	2.03897	2.45739	1.32865
AT2G46950	1.12131	37.4994	7.22831	4.07264
AT2G47770	0.437626	15.6845	7.065	6.09241
AT2G47950	0.96343	6.25173	6.88645	3.40356
AT2G48150	1.09667	3.40223	3.49129	2.9001
AT3G01570	1.07726	2.45595	3.10992	5.07001
AT3G01600	0.357825	2.17235	9.89505	11.5444
AT3G02000	2.28642	5.27908	5.97431	6.47896
AT3G02480	1.18512	14.7671	10.1433	10.1983
AT3G03020	5.40014	14.0978	13.0959	10.878
AT3G03170	9.25128	20.1534	23.0732	25.584
AT3G04220	0.706619	1.96869	2.14612	1.88688
AT3G04420	2.05828	6.09946	6.73825	12.4756
AT3G04960	0.286379	1.62193	2.05901	2.15451
AT3G05190	3.32785	6.80388	7.70385	8.03152
AT3G06840	2.32663	7.19001	5.83817	5.38636
AT3G06990	0.697562	1.41199	2.40945	1.42029
AT3G08660	0.40634	2.65557	3.13067	3.03964
AT3G08860	2.64116	17.5924	18.7053	6.97138
AT3G09280	1.04214	6.39657	18.6339	38.5031
AT3G10020	19.4877	88.2668	79.2556	48.3606
AT3G10290	0.824869	2.8413	2.32558	1.83315
AT3G11750	0.410567	2.05079	3.02463	3.78791
AT3G12220	1.9251	4.6972	12.4351	12.632
AT3G12320	2.00102	7.63544	5.34378	9.81762
AT3G12410	0	3.55335	5.6837	3.73488
AT3G12915	1.3069	2.7069	4.4173	5.23727
AT3G14580	0.835414	1.81218	2.99967	2.51119
AT3G15170	0.594406	2.99576	1.32476	1.31686
AT3G15200	0.427894	2.11451	1.54036	1.68863
AT3G16040	0.768173	3.27516	2.833	3.84113
AT3G16770	14.4638	55.5265	59.18	63.3653
AT3G17010	0	7.50018	12.8334	14.109
AT3G17225	0.416803	1.89703	5.13335	1.37503
AT3G18610	1.68353	5.83751	8.19946	11.3988
AT3G20300	1.48322	10.3457	5.38763	5.05016
AT3G20710	0.564312	1.81833	1.68978	4.35466
AT3G21080	0.394551	1.77104	14.9654	8.30533
AT3G21270	2.33354	8.49661	6.07269	5.44318
AT3G22560	0.656068	5.52279	3.09532	1.53731
AT3G22900	0.768851	1.76014	4.75234	2.31164
AT3G23860	0	3.53462	12.478	8.78491
AT3G23880	0.468366	6.23834	10.2646	2.78608
AT3G24500	20.2038	84.5812	51.9583	193.04
AT3G26570	0.990157	2.78592	5.845	4.32629
AT3G26740	0.897113	4.91446	3.48692	3.07283
AT3G28500	0.335243	8.01282	30.964	58.0401
AT3G44120	0.859093	5.25215	11.3363	8.96107
AT3G44290	2.15159	4.94577	4.90302	4.67915
AT3G45095	0.407917	1.01642	1.12396	1.36485
AT3G45730	8.2936	20.6605	35.0314	30.8783
AT3G46080	1.91831	8.45154	5.44961	5.16845
AT3G47070	1.55457	4.2761	3.45531	4.40651
AT3G47380	1.40204	3.9632	3.66424	10.0465
AT3G48520	4.52906	13.124	10.0306	11.1284
AT3G48700	2.59369	9.79459	9.85989	7.85267
AT3G49380	1.81724	5.70834	4.86009	4.19922
AT3G51238	0.524634	1.44767	1.14068	1.93917
AT3G51410	0.619686	1.49935	2.49272	2.28466
AT3G51570	0.74409	2.93964	4.40219	3.90508
AT3G53010	3.19393	7.53166	7.36519	7.14724
AT3G53310	0.495222	3.63018	5.4805	4.6868
AT3G53830	0.402966	1.91903	1.48388	1.78238
AT3G54510	0.947617	2.79903	5.95766	5.63882
AT3G55820	1.27565	3.81015	3.08179	2.67151
AT3G56060	2.61481	6.47976	5.31159	8.02365
AT3G57720	0.496363	1.54897	1.47272	1.74613
AT3G59480	6.21291	26.2646	15.9765	20.4535
AT3G59930	8.70354	24.9653	37.2999	31.0126
AT3G61090	0	1.34946	2.11292	7.80926
AT3G61550	0.418397	1.2867	2.91043	1.99247
AT3G63350	0.197863	5.07473	3.57371	7.16725
AT3G63360	0	31.9767	16.475	26.8681
AT3G63540	6.8976	28.3152	17.8536	23.4858
AT4G00220	1.84147	4.1715	6.31165	4.87309
AT4G01190	0.121064	1.39531	1.20658	1.25832
AT4G01360	0.367762	2.80423	2.17211	1.52689
AT4G01580	0.487227	1.09045	5.29364	2.72381
AT4G01750	5.19298	16.5625	10.7422	12.2703
AT4G02960	0.181174	1.02838	2.49871	3.49135
AT4G03270	0.158022	1.87009	2.5809	1.25643
AT4G03965	0.40654	1.77604	2.06813	3.10163
AT4G10310	1.18126	4.50468	9.69092	3.09274
AT4G12580	5.44838	19.4307	17.6352	17.4045
AT4G13250	4.51088	19.4089	25.2245	12.3681
AT4G13320	0.589045	2.44602	1.58416	1.34359
AT4G14090	0.223024	1.6925	1.38405	1.13261
AT4G14980	1.12512	2.60895	3.01116	4.0755
AT4G15953	0	1.60784	1.38218	5.1177
AT4G17440	1.07875	3.48879	5.00244	4.7268
AT4G18280	0.987621	6.96633	4.32702	5.52794
AT4G19170	0.225021	2.55605	1.75698	1.83818
AT4G19645	1.12531	4.62087	5.33045	3.16257
AT4G19920	4.23244	12.252	12.3726	12.8097
AT4G21620	8.26118	19.0022	28.0909	29.0645
AT4G21730	0.692572	5.48162	7.06952	7.50239
AT4G22390	0.290429	3.04722	6.49126	4.68161
AT4G24040	0.73308	2.25785	4.47735	4.39892
AT4G24175	2.5251	5.17497	6.97013	5.399
AT4G24260	1.20323	2.71468	5.41675	5.5024
AT4G24510	0.957701	2.14029	3.44635	3.661
AT4G24972	0.742943	4.13265	2.76069	4.31975
AT4G25020	0.276986	2.06295	2.49868	2.49592
AT4G25225	3.11222	6.92363	10.0118	9.22617
AT4G26390	0	2.16831	3.15272	2.26941
AT4G27250	0.775911	1.6372	2.97659	5.50305
AT4G27310	1.75172	5.93348	4.84268	7.20502
AT4G27700	1.52559	5.83179	3.6237	4.47727
AT4G27850	0.516701	1.66582	3.35323	1.82347
AT4G28110	1.36374	6.31711	4.75595	3.72867
AT4G28790	4.73013	13.7275	12.1256	16.5886
AT4G29370	0	3.91796	2.46803	4.41322
AT4G29730	2.81229	7.23585	5.89404	5.86635
AT4G30090	0.946658	2.37925	3.12236	3.04623
AT4G31520	0.15646	2.60752	3.60342	3.62881
AT4G32208	0.373795	1.32853	20.2929	1.93182
AT4G32340	1.27623	2.92069	2.62849	2.59711
AT4G33070	9.02506	23.2797	18.1145	27.4045
AT4G33467	0.445233	4.54429	5.28861	2.87081
AT4G34900	0.749408	4.10636	3.24902	2.36497
AT4G36808	1.04673	3.2928	8.64511	3.79021
AT4G36880	3.79564	16.6608	25.9555	20.923
AT4G38140	0	3.61427	2.83129	2.51991
AT4G38340	0.637967	1.80492	2.87241	2.20314
AT4G38420	4.46303	12.3125	9.6327	12.3808
AT4G38780	0.633277	1.84772	2.50018	4.59173
AT4G39590	0.933268	3.03132	6.31614	5.63843
AT5G01225	0.614023	5.30969	4.42905	1.86566
AT5G01300	0.419471	1.8786	1.50862	2.20107
AT5G01380	0.331515	1.39211	1.56221	1.44467
AT5G02220	0	2.57548	2.54133	3.5447
AT5G02540	2.46065	5.81419	5.35161	7.28899
AT5G03390	1.84912	11.4634	23.9574	21.469
AT5G03570	3.41543	7.52795	13.4626	11.6531
AT5G03860	7.00904	31.8781	35.0985	17.4216
AT5G05410	4.35142	13.0557	11.1411	11.7949
AT5G06760	0.876364	18.9293	10.8877	5.55646
AT5G06870	0.364641	2.36574	3.27296	1.99141
AT5G06980	0.801304	2.56745	3.01893	5.3441
AT5G07040	4.56354	11.8234	10.9604	11.1133
AT5G07200	0.815648	3.07284	1.90658	1.7132
AT5G07650	3.26382	6.95758	8.14031	7.69567
AT5G08480	0.746576	2.53748	2.28861	3.71203
AT5G09570	0	5.19813	83.636	76.4242
AT5G09720	2.14274	5.64364	10.5991	9.5943
AT5G11610	0.377834	1.30316	1.06207	1.24016
AT5G11930	1.05924	2.92814	2.66585	6.57166
AT5G13360	0.116236	1.22181	8.69405	8.327
AT5G13370	1.92897	12.3317	16.4367	20.889
AT5G14470	0.502594	1.78654	3.35339	2.61863
AT5G15240	1.03311	3.18563	2.45603	2.47273
AT5G15948	8.52532	68.0095	98.4521	85.7431
AT5G17170	0.43678	2.81579	2.85431	2.58311
AT5G18065	1.6521	4.08221	5.91205	5.39363
AT5G21150	0	1.22977	21.1596	9.20501
AT5G22300	0.526897	1.7992	2.63445	9.08745
AT5G22390	0.373579	2.03934	1.91083	1.09594
AT5G22580	7.00269	22.7963	19.3801	32.4659
AT5G23480	0.381825	1.19433	2.05007	4.28784
AT5G23660	1.21553	34.0485	26.311	6.92173
AT5G23770	0.262708	1.07287	1.25891	1.0995
AT5G23780	0.869888	2.63786	2.99272	2.54104
AT5G24640	0	5.7532	20.0115	47.455
AT5G26340	12.1152	25.4501	30.2801	28.0005
AT5G26930	1.22697	5.52224	2.93313	3.09885
AT5G33290	0.267452	1.99806	2.63368	1.25649
AT5G36220	0.8568	5.7865	4.91555	6.81764
AT5G37670	1.01145	8.55227	2.75528	9.72119
AT5G39080	0.611015	4.28567	5.67555	2.44136
AT5G39850	18.9888	46.2139	49.2561	85.0405
AT5G39890	0.513846	3.38864	6.36889	7.40473
AT5G40850	0.468993	46.248	1.09243	3.59248
AT5G43450	1.39264	3.30548	2.88952	10.7813
AT5G44220	0	4.70565	2.80969	1.63304
AT5G45990	0.0496543	1.51098	3.02246	4.84648
AT5G46050	0.431903	1.364	1.39397	3.3678
AT5G46720	0.73667	3.38026	3.6719	6.19634
AT5G46730	2.0154	14.1845	4.72103	4.80572
AT5G47170	0	1.35768	1.3805	1.23883
AT5G47220	0.33193	1.48972	1.18186	1.37408
AT5G47590	0.154879	1.5172	4.3636	3.77983
AT5G47600	3.02413	119.996	101.684	155.114
AT5G48050	0.108221	1.18505	1.46038	1.54393
AT5G48090	0.637464	2.24787	2.12346	1.99687
AT5G49690	0.36265	1.6477	3.08854	1.96317
AT5G50260	2.80868	13.8228	7.24397	11.1785
AT5G50580	0.282097	4.25808	1.95913	4.93454
AT5G51440	4.12317	19.3902	27.9628	162.599
AT5G51810	2.26814	7.80871	7.66878	5.75224
AT5G52670	0.399593	1.32992	1.48182	1.46222
AT5G53030	0.731032	2.18835	1.94421	1.56391
AT5G53490	0.724452	5.50773	2.78001	2.13251
AT5G54075	0	4.61435	1.92442	4.47617
AT5G54165	0.984053	15.3505	4.54471	11.1331
AT5G55350	0.69041	1.60952	1.94757	2.04691
AT5G56510	0.087348	1.75105	7.71098	4.69018
AT5G57560	4.19924	8.63904	16.2038	16.4322
AT5G57810	0.612016	4.11113	3.54166	1.3529
AT5G57920	3.44997	7.51993	7.90329	10.8872
AT5G59070	1.35111	3.82489	5.34631	3.87938
AT5G59590	1.24405	4.11623	4.56129	2.83562
AT5G60250	0.177677	3.62524	11.2026	13.0624
AT5G60350	0.219396	1.93867	2.51481	1.11387
AT5G60610	0.584117	9.62284	9.67105	7.76363
AT5G60630	2.51633	12.8955	6.79854	7.31914
AT5G61730	0	1.32369	4.90765	1.58968
AT5G62430	2.53298	5.90276	9.33773	11.2776
AT5G63140	2.94981	8.98412	13.3145	9.92431
AT5G63300	1.17964	5.64401	2.50771	2.82052
AT5G63750	0	1.34053	3.49962	5.03636
AT5G64060	0.468565	2.52479	6.8298	7.94086
AT5G64210	0.136895	1.22011	2.39216	1.49585
AT5G64450	0.614737	1.80549	1.56943	2.94743
AT5G64510	0.971424	4.18004	3.63612	5.78946
AT5G64750	0.472532	1.08186	1.2359	2.27156
AT5G64910	0.0461077	4.00033	8.89696	5.99247
AT5G65510	0.593403	4.1001	7.29628	2.70467
AT5G66080	6.23023	18.1647	16.2738	18.7878
AT5G66700	1.35705	2.75145	3.09651	4.85018
AT5G66816	0	1.81681	3.12201	2.43303
AT5G67110	2.62118	9.09259	8.38691	13.488

## Sheet: down-regulated genes
Table S2.DEGs of WT and H2A.Z deposition-deficient mutants
gene_short_name	FPKM Value
	WT	arp6	hta8 hta9 hta11	pie1
AT1G01130	4.55865	0.455413	1.35752	0
AT1G01580	22.5805	7.94696	8.11207	8.53044
AT1G02180	5.70538	2.25694	1.62805	2.60598
AT1G04778	16.7335	4.45595	2.61732	4.16129
AT1G05140	3.38542	0.333527	0.0591433	1.54432
AT1G05330	1.28613	0	0.49578	0
AT1G05780	14.3042	1.31698	2.28458	5.23529
AT1G06135	1.61327	0	0	0.5333
AT1G08390	9.37742	4.59174	1.66471	2.52456
AT1G11460	10.0686	2.87329	0.727309	4.5774
AT1G12672	1.18275	0.184205	0	0
AT1G13310	3.18063	1.43136	0.252888	0.583472
AT1G15125	9.36727	1.55725	3.60108	4.26642
AT1G17240	2.35313	0.144701	0.727558	1.14526
AT1G17255	1.74001	0.714899	0.171129	0.427013
AT1G17710	4.91882	0.86138	0.555641	1.85329
AT1G19900	34.4727	15.4859	13.834	13.122
AT1G20620	159.137	71.9074	72.2522	70.8554
AT1G21150	2.34383	0.613409	0.093825	0
AT1G22140	34.8269	10.3108	16.9051	8.71946
AT1G22480	1.37404	0.506035	0.130343	0.192813
AT1G22590	1.301	0	0	0
AT1G24210	1.46558	0	0.214112	0
AT1G24270	4.55956	1.27573	1.50114	0.318763
AT1G24807	1.44377	0	0.46131	0
AT1G26210	3.28685	0.632375	0.954067	1.1441
AT1G28100	23.0247	11.1918	8.07244	11.4688
AT1G28620	6.05446	1.42977	0	1.92494
AT1G30140	1.88595	0	0	0
AT1G30757	3.19638	1.42195	1.34304	0.292917
AT1G31040	3.21797	1.29317	0.751683	0.471647
AT1G32610	1.45883	0.514454	0.488853	0.385292
AT1G33100	6.15562	1.05342	0.762115	1.7529
AT1G33870	1.03469	0.214847	0	0
AT1G35350	2.99659	0.192212	0.688749	0.572288
AT1G36640	11.2953	0	0	0
AT1G37150	1.57823	0.14578	0	0
AT1G42540	10.7371	5.04742	3.84476	4.0876
AT1G43590	2.84427	0	0	0
AT1G43770	3.08201	1.03356	0.663662	0.857993
AT1G44318	3.07207	1.47178	0.892287	0.793428
AT1G44575	3.43562	0.887982	1.30188	0.902695
AT1G47317	4.05567	0	0	0
AT1G50970	6.30446	0.791826	0.517933	0
AT1G51270	18.0285	1.90969	5.64327	4.29558
AT1G51870	4.97602	2.14156	1.19904	2.0825
AT1G51913	3.4771	0	0	1.67658
AT1G51915	1.64715	0	0	0
AT1G52220	1.24799	0	0	0.305985
AT1G52325	1.09547	0	0	0
AT1G53635	6.11885	2.92932	2.75755	1.00647
AT1G53990	9.46848	3.88174	4.24025	2.38815
AT1G54680	3.29369	1.16418	1.45916	1.0443
AT1G54760	1.39244	0	0	0
AT1G54840	1.63805	0.240866	0.0975523	0.107845
AT1G54850	10.075	2.70139	3.7681	2.05796
AT1G56560	19.9312	5.28126	7.2242	1.28422
AT1G56610	4.84188	0.699742	0.252287	0.443987
AT1G57790	1.53957	0.0584923	0.111385	0
AT1G58320	58.1153	3.60698	3.42702	8.41385
AT1G60460	1.42243	0.265005	0	0.08802
AT1G62920	1.88725	0.00338469	0	0.231158
AT1G65485	10.4503	0	0.178566	1.638
AT1G67050	10.9089	5.28524	2.95775	4.38159
AT1G67110	16.4523	5.4513	6.16951	6.91005
AT1G67600	3.48747	0.985243	1.675	0.372791
AT1G68120	4.14664	1.42294	0.678639	0.219099
AT1G69588	5.15042	2.30238	2.27459	1.73643
AT1G73770	5.74322	2.67111	1.58575	1.39695
AT1G73910	1.80794	0.284236	0	0
AT1G74070	1.82678	0.497619	0.478582	0.571049
AT1G74520	40.9957	19.1821	12.4755	9.14669
AT1G74890	5.1699	2.39824	2.53177	1.26133
AT1G74930	1.54366	0.508992	0	0.677405
AT1G75394	3.09375	0	1.53281	0
AT1G75717	4.46382	1.29127	0.87472	0
AT1G76952	13.6095	3.85908	2.83785	6.32038
AT1G77145	5.49768	1.10467	1.39613	1.4161
AT1G78940	1.15988	0.248853	0.120412	0.155793
AT2G01090	23.8067	0	10.1159	10.4778
AT2G01990	7.43885	2.70068	3.65865	3.67747
AT2G03460	1.03072	0.411346	0.503375	0.20753
AT2G04080	1.52893	0.412135	0.082014	0.702519
AT2G04135	2.31937	0.305869	0.329746	0.603797
AT2G04460	23.1176	0	2.81696	6.29182
AT2G07739	1.28147	0	0	0
AT2G11810	2.99508	1.32591	0.947021	1.17867
AT2G13975	39.8286	0	1.73882	13.6518
AT2G14050	3.09898	0.969	0.968606	1.07082
AT2G14510	1.21621	0.039301	0.45065	0.438252
AT2G16005	306.233	27.8418	103.672	80.4117
AT2G16360	4.04886	1.38961	0	0
AT2G19240	1.42786	0.116735	0.127818	0.256503
AT2G21188	2.8795	0	0	1.33434
AT2G22055	5.9016	0	0	0
AT2G22260	4.31225	1.77219	1.67615	1.87947
AT2G22590	3.07001	0.930512	0.988622	0.962318
AT2G23830	1.86144	0	0	0
AT2G24190	8.10064	1.37444	2.19785	3.36131
AT2G24220	1.23179	0.287315	0.432515	0.204038
AT2G24720	1.82514	0.074209	0.0446903	0.86469
AT2G25410	1.30974	0	0	0
AT2G26530	14.1729	3.83478	4.97065	5.82187
AT2G27820	4.01341	0.312591	1.58022	0.933585
AT2G28270	24.698	3.90568	8.98715	4.12153
AT2G28700	1.34552	0.221064	0.0836803	0.240927
AT2G28880	4.52754	1.27695	0.974896	0.8056
AT2G28960	20.5673	3.59448	5.55391	10.0418
AT2G28990	10.9694	0	2.11513	2.48911
AT2G29220	3.97836	0	0	1.56111
AT2G29710	5.79986	2.30704	2.21887	1.91935
AT2G30540	2.89212	0.387199	0	0.674245
AT2G30945	7.15518	0.280941	0.534388	1.741
AT2G31082	7.80433	0	0	0
AT2G31850	1.1997	0	0	0
AT2G32500	2.97241	0.638238	0.54532	0.962936
AT2G32860	2.004	0.321814	0.408194	0.296291
AT2G33060	4.35239	1.48579	1.543	1.08546
AT2G33735	4.5666	0.267975	0	1.82184
AT2G36710	1.88216	0	0.756809	0
AT2G38680	16.1698	5.77587	3.12753	5.14011
AT2G38695	4.53011	1.35835	0.60501	0
AT2G39510	42.2682	19.3092	3.78612	4.15794
AT2G39518	38.2577	17.6601	12.8561	17.8252
AT2G42060	29.4046	6.16959	5.91641	7.89527
AT2G42730	2.67628	0.327157	0.467476	1.18159
AT2G42930	2.04493	0	0	0.97512
AT2G43280	14.4746	6.59256	6.50369	5.47224
AT2G43310	4.20953	1.55603	1.51783	0.541856
AT2G43560	1.8198	0.0832483	0.284583	0
AT2G44195	1.75501	0	0	0.80169
AT2G44340	6.01542	0.642445	2.28175	1.99593
AT2G44383	3.90072	0	0	0
AT2G44390	2.59972	0	0	0.320519
AT2G44798	3.24962	0	0.202645	0
AT2G45100	3.30278	1.07512	0.842382	1.5873
AT2G45130	9.19422	0.780663	0.404186	2.50204
AT2G45530	6.94991	3.05394	1.73749	0.351611
AT2G45760	7.14968	1.33031	1.50982	2.15077
AT2G46750	89.6921	8.85961	21.6402	37.8246
AT3G01080	3.34115	1.16231	1.04919	1.49049
AT3G01175	7.37932	1.56571	2.15132	1.92898
AT3G01326	1.73796	0	0	0.671105
AT3G03430	2.61801	0	0	0
AT3G03670	3.46987	0	0.0948143	1.37379
AT3G04070	30.4271	12.8311	10.9742	12.6726
AT3G06820	17.3044	7.33938	8.45336	7.32494
AT3G07980	6.11859	1.73144	1.20446	1.16165
AT3G09150	5.69646	2.4719	2.43401	1.39359
AT3G13433	2.71277	0	0	0
AT3G13677	7.37218	3.56703	1.77873	0.847181
AT3G14185	3.77577	1.13705	0	0
AT3G15520	2.77818	1.03335	1.29406	0.911325
AT3G18715	9.4376	0	2.09617	0
AT3G18750	5.0938	1.59273	0.789895	1.73784
AT3G18845	1.63984	0	0	0
AT3G21352	54.7875	0	8.72367	3.54231
AT3G21580	7.21012	2.35743	0.711774	1.26338
AT3G22235	1.59593	0	0	0
AT3G23100	19.3999	8.57187	7.88057	7.20836
AT3G23250	2.70809	0.588339	0.786738	1.14018
AT3G23326	5.17347	0	0	0
AT3G24065	1.68881	0	0.646913	0
AT3G24560	2.38941	0.487225	0.62886	0.254551
AT3G25730	3.00549	0.611708	0.562382	0
AT3G26115	3.57239	1.18715	1.75551	1.61136
AT3G26380	9.75309	1.41433	4.01598	4.87154
AT3G26490	1.78795	0.711769	0.810857	0.418039
AT3G26932	1.58138	0.387027	0.521292	0.302152
AT3G27940	1.61017	0	0	0.248546
AT3G29330	8.79317	3.854	1.60278	2.14335
AT3G30260	1.09171	0	0	0
AT3G30580	1.46072	0.375157	0	0
AT3G41761	3497.38	1723.51	448.091	608.293
AT3G41762	1710.68	339.595	165.649	623.379
AT3G42725	2.62218	0.772875	0.786964	1.2627
AT3G43790	3.27091	1.41668	0.176765	1.25791
AT3G44205	2.29348	0.2454	0.761625	0.948882
AT3G44713	1.37003	0.44207	0.415753	0.587456
AT3G45050	6.04936	1.35323	0.207286	0.683511
AT3G45490	1.59452	0	0.355844	0.21173
AT3G46400	1.07985	0.411288	0.270046	0.176494
AT3G47710	5.5011	1.32995	0	0
AT3G48660	9.43127	0	4.42543	0
AT3G52450	24.9245	6.66684	8.34682	8.02097
AT3G52840	6.37618	3.1109	2.78571	1.52753
AT3G54410	1.02792	0.276791	0.144557	0.365816
AT3G55800	2.08306	0.312766	0.0765193	0
AT3G55900	2.6304	0	1.21948	0
AT3G55940	7.1525	1.41727	3.16054	3.12767
AT3G56500	6.75393	0	2.60732	1.34713
AT3G58090	2.70152	1.07443	0.47423	0.45234
AT3G60560	1.5566	0	0	0
AT3G61390	7.96139	0.216624	2.54671	3.35611
AT3G62499	1.44146	0	0	0
AT3G62510	3.96417	0	0	0
AT4G00130	4.82094	0	0	0.52788
AT4G00380	2.19943	0.458388	0.689282	0.230332
AT4G00980	3.53212	0.807833	1.2916	1.18019
AT4G01335	1.31474	0	0.32191	0
AT4G01525	8.56491	0	1.64195	4.12067
AT4G01890	3.87098	0.69531	1.31252	0.540663
AT4G01935	1.51427	0.159872	0.543153	0.359648
AT4G03250	3.9179	1.53429	1.11307	1.23693
AT4G04040	22.8099	10.2531	10.3951	11.3986
AT4G04840	17.2128	6.10485	1.92635	3.04738
AT4G04880	6.76741	2.67423	1.63124	1.03029
AT4G04990	33.3309	5.16336	0.708586	5.78472
AT4G06701	22.7773	4.50371	1.38701	1.69396
AT4G07820	24.4118	0.54853	3.6424	1.53256
AT4G09010	1.22333	0.238998	0.16612	0.136985
AT4G09300	5.66447	2.60338	0.92907	1.65976
AT4G09840	4.50277	0.834447	1.70281	0.604447
AT4G10510	6.36023	1.61875	1.82482	2.92871
AT4G10860	4.79793	0	0	1.04148
AT4G11170	2.36868	0	0.216509	0.909897
AT4G11400	1.12542	0.0862363	0.117085	0.252463
AT4G11640	3.52727	0.373467	0	0.151896
AT4G11960	10.5362	4.96069	4.24398	4.00842
AT4G12360	1.20824	0.253868	0.22703	0
AT4G12890	2.27818	0.388877	0.788083	0.669331
AT4G13150	9.17847	2.65777	4.3989	2.48937
AT4G14450	1.13454	0	0.254573	0
AT4G14548	5.9425	0.647667	1.43066	1.78981
AT4G14590	3.91368	1.32865	1.95141	1.48946
AT4G15093	87.0444	40.8434	39.6295	39.9355
AT4G15258	3.94007	1.74639	1.21748	1.67544
AT4G15990	3.03032	0	0	0
AT4G16000	2.15723	0	0.59342	0.659535
AT4G16400	1.26365	0.220034	0.39438	0.51211
AT4G17695	1.72596	0.070555	0.59931	0.698885
AT4G17740	4.83217	2.25028	2.13174	1.23339
AT4G18422	2.18793	0.950657	0	0
AT4G19690	255.607	67.266	79.682	60.672
AT4G20760	7.03749	1.6161	0.999546	0.655695
AT4G21326	1.79523	0.191947	0.750042	0.0443129
AT4G21585	4.67469	1.99129	1.38176	2.20567
AT4G22745	9.32126	1.53745	1.9455	2.10452
AT4G22950	3.47238	0.210755	0.331131	1.55845
AT4G23000	3.43765	0.931304	1.50597	0.404675
AT4G24015	28.7875	13.7098	12.5645	7.12822
AT4G24025	2.1683	0	0.737867	0
AT4G24570	2.87471	1.02006	0.743087	0.625495
AT4G25120	3.82255	1.23845	1.76372	1.80709
AT4G25560	9.27291	3.52781	3.67389	3.48477
AT4G26680	2.20681	0.759622	0.726804	0.868928
AT4G26980	7.7577	3.77069	2.93116	3.52835
AT4G27170	1.18928	0	0	0.302504
AT4G27654	2.87927	0.767395	0	1.30243
AT4G31310	35.0182	12.692	14.4032	12.4945
AT4G36791	64.038	0	0	0
AT4G37020	16.0938	2.15131	5.95613	1.62323
AT4G37553	2.41404	0.828364	0.319455	0.465973
AT4G37690	1.83502	0.821388	0.185233	0.80905
AT4G39560	7.73545	3.34747	3.46032	2.91201
AT5G02520	2.27595	0.647778	0.478663	0.326725
AT5G02790	43.351	17.438	12.0256	8.92315
AT5G05060	11.6029	0.26641	0	0
AT5G05760	16.9649	4.55142	2.99937	5.64608
AT5G07580	45.6484	22.3269	22.7829	19.5828
AT5G07660	1.67345	0.377872	0.653821	0.281407
AT5G09630	3.32284	0.235627	0.547934	0.0934105
AT5G10140	1.41198	0	0	0
AT5G10260	15.1341	6.44432	3.29216	5.27295
AT5G11290	2.38213	0.921343	0	0.684604
AT5G12340	13.2142	1.44299	3.39583	5.10243
AT5G15460	20.4082	9.00343	8.51174	8.79677
AT5G16160	6.03046	2.43772	0.543703	2.93791
AT5G17360	2.81754	1.26871	0.45389	0.0933885
AT5G19700	1.05031	0	0.193466	0
AT5G19840	4.45434	1.42614	0.722201	0.912674
AT5G20150	113.518	43.9773	38.3874	39.8451
AT5G22200	1.3367	0	0	0
AT5G22608	2.08663	0.748071	0	0.301901
AT5G23980	208.508	91.6418	92.5435	76.743
AT5G24920	2.70025	0.661487	0	0.430981
AT5G25380	2.34792	0.796824	0.744387	1.0104
AT5G26270	20.1406	3.508	1.6657	3.97357
AT5G26320	13.3145	3.44677	0.947771	0.645081
AT5G28080	13.5469	2.56683	6.09562	5.13933
AT5G28262	1.09772	0	0.126308	0
AT5G35525	9.16312	2.14213	2.65887	1.35437
AT5G35926	3.22813	0.196197	0.337516	0.33579
AT5G37360	7.50313	2.66441	3.36949	3.09908
AT5G37750	3.01849	0.95073	1.11564	0.627336
AT5G38800	4.40093	1.91415	0.64699	0
AT5G38910	77.3366	0.500079	0.240113	16.6763
AT5G39790	4.8261	0.068811	1.53071	2.0095
AT5G42410	2.5742	0	0	0
AT5G42965	1.22414	0	0	0
AT5G43520	52.798	8.11578	12.0661	23.058
AT5G44130	45.8882	14.7863	8.99622	8.83649
AT5G44575	1.67134	0.529633	0.458147	0
AT5G44600	2.89573	0.233935	1.334	0.862112
AT5G44740	3.02345	0.899232	0.97874	0.968703
AT5G45000	4.84404	1.49007	1.6253	2.13376
AT5G45880	1.01065	0.353897	0.447703	0
AT5G45950	1.14168	0	0	0.22621
AT5G46960	3.48314	1.25797	0	0.7937
AT5G48790	3.25092	1.12619	0.424395	0.307443
AT5G50550	3.4594	0.368577	0.200513	0.136904
AT5G50565	1.74458	0	0.505448	0
AT5G53048	2.18187	0	0.712359	0.380055
AT5G53220	5.80616	1.64656	1.40387	1.89171
AT5G54064	3.06838	0	0.257513	0
AT5G54090	2.42448	0.588934	0.735833	0.582206
AT5G54569	3.50968	1.60351	1.51582	0.782665
AT5G56200	2.2429	0.877989	0.701773	0.721535
AT5G56230	9.93315	4.92393	4.43569	1.88541
AT5G56880	2.30771	0.146572	1.09863	0
AT5G57310	1.44699	0	0	0
AT5G59260	1.78672	0	0.796065	0.747251
AT5G59680	12.4977	0.351513	4.53277	5.92933
AT5G62165	30.9419	14.953	11.1275	8.18444
AT5G64780	5.20447	1.68412	1.44363	1.24884
AT5G64905	32.045	8.65497	12.441	10.9862
AT5G65070	2.11486	0.131407	0.233334	0.184911
AT5G65500	1.29745	0.186588	0.484986	0.599897
AT5G66610	1.99282	0.623734	0.496154	0.67473
AT5G67385	3.48727	0.493764	0.664781	1.20992
ATCG00020	4.29869	0	0.618732	0.362606
ATCG00130	1.05999	0	0	0
ATCG00350	1.36179	0.033118	0.181207	0.151096
ATCG00470	1.45078	0.32156	0.312613	0
ATCG00650	2.86571	0	0	0
ATCG00730	1.06691	0.273813	0	0
ATCG00780	2.78025	0	0	1.32916
ATMG00020	203.809	75.2397	50.9676	69.6753
ATMG00060	6.75555	0.247221	0	1.13356
ATMG00070	2.54732	0.59155	0.320819	0.858947
ATMG00160	4.14194	0.325411	1.40973	0.257264
ATMG00270	3.31017	0	0.283878	0
ATMG00480	1.70754	0	0	0
ATMG00640	6.52805	0.301364	1.7325	0
ATMG00990	2.32795	0	0	0
ATMG01090	1.75841	0	0	0
ATMG01170	1.08605	0.0950267	0	0.338575
ATMG01360	2.66965	0.161404	0.441967	0.097057
ATMG01390	223.311	111.434	75.0406	96.6642
