# Supplementary material for: Chromatin Remodeling Complex SWR1 Regulates Root Development by Affecting the Accumulation of Reactive Oxygen Species (ROS)
Source: Plants (Basel). 2023 Feb 19;12(4):940. doi: 10.3390/plants12040940 (PMC9964059; doi:10.3390/plants12040940)
Supplement: Supplementary file 1 [file plants-12-00940-s001.zip › Supplementary Table S3.xlsx]

## Sheet: Sheet1
Table S3. Primers used in this study
Primer Name	Forward primers (5'-3')	Reservse primer (5'-3')	Purpose
MSRB6-qPCR	AGAGAGGGTCAGGAGAATATGT	GCAACCGGAATCGAATTTAGTG	qRT-PCR
CYP735A2-qPCR	CAGAACCGAGACTATGCCTAAC	AAGCCCACGCCCTATAAAC	qRT-PCR
APX4-qPCR	GAGCTAAGTAGAGCAGAGAATGAG	ATAGGACCTCCCTTCGAGATAG	qRT-PCR
UCCRH-qPCR	ATATCAGGCGTGTGTCAAGAG	TTGTCAACACAATGCCAGTAATC	qRT-PCR
HY2-qPCR	GCATGACAGGACTAGATGGTAAG	CAAAGACCTGCATTGTCTCATTC	qRT-PCR
FRO2-qPCR	AGGGAGGAGTGTGGAGTAAA	CCAGAGAAGAAGAGCCACAAA	qRT-PCR
MSRB6-ChIP1	ATAACAAGTTCAGTTTACAA	CTCATAACCA GCTTTTCA	qRT-PCR
MSRB6-ChIP2	TTATGGATCTGCGCCTATAA	GTTTACATTT CAGACAAA	qRT-PCR
MSRB6-ChIP3	ACAATTTTTTGTTGCTCTCG	GAATCTTAAA CTGTTCAG	qRT-PCR
CYP735A2-ChIP1	TGTTTTGAAAAAGCTGAAAA	ATACGGAACAACCTTGCAGA	qRT-PCR
CYP735A2-ChIP2	CTCTCACCAAACCATCTCTT	GTATAGGACTCTTAATATCA	qRT-PCR
CYP735A2-ChIP3	GACTCCATTTGTTGCTACTT	GTCGTTAGAAGCGGAGTGAG	qRT-PCR
APX4-ChIP2	TCCTTCACAAAACCAAAACA	GTTGAAACTCACAGAGCGAT	qRT-PCR
APX4-ChIP3	CATTGTTACATTCTTTACTT	TTGAGAACATCACGGCGGTG	qRT-PCR
UQCRH-ChIP1	TACTTGGTACAGGCCCATAT	AATTGACATT ATTACCTCAA	qRT-PCR
UQCRH-ChIP2	CTTTCTATGTATCTACTTTG	GTGGTATAAC GCAGAATCTA	qRT-PCR
UQCRH-ChIP3	CGTTAGGGATTTTTCTCACC	TACTACTATG TGTCAAGACG	qRT-PCR
HY2-ChIP2	ATAGATAAAGAATCTTGCT	TTGATCTTAT TAGGGCTTGC	qRT-PCR
HY2-ChIP3	TTTCACGTTGAGAAGGAGA	AATGTAATTG CATATACCT	qRT-PCR
FRO2-ChIP1	AAGAGTCACATGCATGGAGC	AGATCGGTACGATCGCTTTA	qRT-PCR
FRO2-ChIP2	TAATATCTTTAGCGAGCGAG	AGAACTTAGTCACTCCCTTA	qRT-PCR
FRO2-ChIP3	TGATGATGGTGATTTTCCTT	TATTGATCAT TCAGTTACCT	qRT-PCR
At4g07700-ChIP1	GATAAGGTGGGCGATTTACG	ATCCATCGTTGGAATCTCCT	qRT-PCR
At4g07700-ChIP2	ACTGGTTGCTAGCTGGGAGA	CCAGTGTTGGTTCTCCTTGG	qRT-PCR
At4g07700-ChIP3	GCGAAGTTGCTGTGAACAAA	TACATTGAGTTTGGCCGATG	qRT-PCR
AtHSP70-ChIP1	AGGACTAAAGAAAAAGTAATTTCC	CAAATAGTAACTCCCGTTTTGAA	qRT-PCR
AtHSP70-ChIP2	CGAAGGAGCTAGAAGCGATAA	GAACGTTCACGAGTAAAGATCTCA	qRT-PCR
AtHSP70-ChIP3	TTCCGGCGAACAATTCTG	CAAACACCGACGCAAGAGTA	qRT-PCR
